# Supplementary material for: Investigation of an Elevational Gradient Reveals Strong Differences Between Bacterial and Eukaryotic Communities Coinhabiting Nepenthes Phytotelmata
Source: Microb Ecol. 2020 Apr 14;80(2):334–49. doi: 10.1007/s00248-020-01503-y (PMC7371667; doi:10.1007/s00248-020-01503-y)
Supplement: Supplementary file 3 — (XLSX 11 kb) [file 248_2020_1503_MOESM3_ESM.xlsx]

## Sheet: Sheet1
	January		February		March		April		May		June		July		August		September		October		November		December
tmean	26	21	26	21	26	22	27	22	27	22	26	22	26	21	26	21	26	22	27	22	26	22	26	22
tmin	21	16	21	16	22	17	22	17	22	18	22	18	22	17	22	17	22	17	22	17	22	17	22	17
tmax	30	27.5	30	28	30.5	28.5	30.5	29	30.5	28.5	30	27.5	30	27	30	27.5	30	28	30.5	28.5	30.5	28.5	30	28
prec	22	26	14	19	12	17	12	17	12	24	34	24	21	22	19.5	18.5	18	16.5	18.5	19.5	11	16	15	22
Supplementary Table 1 . Monthly Worldclim data for Mt. Hamiguitan at the lowest and highest (grey shaded) elevation areas. Factors are as follows: tmean = mean temperature, tmin = minimum temperature, tmax = maximum temperature, prec = precipitation. Temperature is in °Celsius, precipitation is in millimeters.
