# Supplementary material for: Investigation of an Elevational Gradient Reveals Strong Differences Between Bacterial and Eukaryotic Communities Coinhabiting Nepenthes Phytotelmata
Source: Microb Ecol. 2020 Apr 14;80(2):334–49. doi: 10.1007/s00248-020-01503-y (PMC7371667; doi:10.1007/s00248-020-01503-y)
Supplement: Supplementary file 4 — (XLSX 17 kb) [file 248_2020_1503_MOESM4_ESM.xlsx]

## Sheet: Sheet1
Subfamily	Tribe	Genus	Species	MIN001	MIN002	MIN003	MIN004	MIN005	MIN006	MIN007	MIN008	MIN009	MIN010	MIN011	MIN012	MIN013	MIN014	MIN015	MIN016	MIN017	MIN018	MIN019	MIN020	MIN021	MIN022	MIN023	MIN024	MIN025	MIN026	MIN027	MIN028	MIN029	MIN030	MIN033	MIN034	MIN035
Dolichoderinae	Leptomyrmecini	Iridomyrmex	Iridomyrmex_anceps	0	0	0	0	0	0	0	0	0	0	0	0	0	0	0	0	0	0	0	2	0	0	0	0	0	0	0	0	0	0	0	0	0
Dolichoderinae	Tapinomini	Tapinoma	Tapinoma_melanocephalum	0	0	0	0	0	0	0	0	0	0	0	0	0	0	0	0	0	0	0	0	0	0	0	0	0	0	0	0	0	0	0	0	5
Dolichoderinae	Unassigned_Dolichoderinae	Unassigned_Dolichoderinae	Unassigned_Dolichoderinae	0	0	0	0	0	0	0	0	0	0	0	0	0	0	0	0	10	0	0	0	0	0	0	0	0	0	0	0	0	0	0	0	0
Dorylinae	Dorylini	Aenictus	Aenictus_sp1	0	0	0	0	0	0	0	0	0	0	0	0	0	0	0	0	0	0	0	0	0	0	0	0	0	0	0	2	0	0	0	0	0
Formicinae	Camponotini	Echinopla	Echinopla_sp1	0	0	0	0	0	0	0	0	0	0	0	0	0	0	0	0	0	0	0	0	0	0	0	0	0	0	0	0	0	0	0	1	0
Formicinae	Camponotini	Camponotus	Camponotus_sp1	0	0	0	0	0	9	0	0	0	0	0	0	0	0	0	0	0	0	0	0	0	0	0	0	0	0	0	0	0	0	0	0	0
Formicinae	Camponotini	Camponotus	Camponotus_sp2	0	0	0	0	0	0	0	0	0	0	0	0	0	0	0	0	0	0	0	0	0	0	0	8	0	0	0	0	0	0	0	0	0
Formicinae	Camponotini	Camponotus	Camponotus_sp3	0	0	0	0	0	0	0	0	0	0	0	0	0	0	0	0	0	0	0	0	0	0	0	0	1	0	0	0	0	0	0	0	0
Formicinae	Camponotini	Camponotus	Camponotus_sp4	0	0	0	0	0	0	0	0	0	0	0	0	0	0	0	0	0	0	0	0	0	8	0	0	0	0	0	0	0	0	0	0	0
Formicinae	Camponotini	Colobopsis	Colobopsis_sp1	0	0	0	0	0	0	0	0	0	0	4	0	0	0	0	0	0	0	0	0	17	0	0	0	0	0	0	0	0	0	0	0	0
Formicinae	Oecophyllini	Oecophylla	Oecophylla_smaragdina	0	0	0	0	0	0	0	0	0	0	0	0	0	0	0	4	8	0	0	0	0	0	0	0	0	0	0	0	0	0	0	0	0
Formicinae	Lasiini	Nylanderia	Nylanderia_sp1	0	4	0	0	0	0	0	0	0	0	0	0	0	0	0	0	0	0	0	0	0	0	0	0	0	0	0	0	0	0	0	0	0
Formicinae	Lasiini	Nylanderia	Nylanderia_sp2	0	0	0	0	0	0	124	0	0	0	0	0	0	0	0	0	0	0	0	0	0	0	0	0	0	0	0	0	0	0	0	0	0
Formicinae	Lasiini	Nylanderia	Nylanderia_sp3	0	0	0	0	0	0	0	0	0	0	16	0	0	0	0	0	0	0	0	0	0	0	0	0	0	0	0	0	0	0	0	0	0
Formicinae	Unassigned_Formicinae	Unassigned_Formicinae	Unassigned_Formicinae	0	0	0	0	0	0	0	0	0	0	0	0	0	0	0	0	2	0	0	0	0	0	0	0	0	0	0	0	0	0	0	0	0
Myrmicinae	Crematogastrini	Tetramorium	Tetramorium_sp1	0	0	0	0	0	0	0	0	0	0	0	0	0	0	0	0	0	0	0	0	0	0	0	0	0	0	0	0	0	0	0	0	3
Myrmicinae	Crematogastrini	Tetramorium	Tetramorium_sp2	0	0	0	0	0	0	0	0	0	0	0	0	0	0	0	0	0	0	0	0	0	0	0	0	2	1	1	0	0	0	0	0	0
Myrmicinae	Attini	Pheidole	Pheidole_sp1	0	0	0	0	0	16	0	0	0	0	0	0	0	0	0	2	0	0	0	0	0	0	0	0	0	0	0	4	0	0	5	0	0
Myrmicinae	Attini	Pheidole	Pheidole_sp2	0	6	0	0	0	0	0	0	0	0	0	0	0	0	0	0	0	0	0	0	0	0	0	0	0	0	0	0	0	0	0	0	0
Myrmicinae	Attini	Pheidole	Pheidole_sp3	0	0	0	0	0	0	0	0	0	0	0	0	0	0	9	0	0	0	0	0	0	0	0	0	0	0	0	0	0	0	0	0	0
Myrmicinae	Attini	Pheidole	Pheidole_sp4	71	0	0	0	0	0	0	0	0	0	0	0	0	0	0	0	0	0	0	0	0	0	0	0	0	0	0	0	0	0	0	0	0
Myrmicinae	Attini	Pheidole	Pheidole_sp5	0	0	0	0	0	0	0	0	0	0	0	0	0	0	0	0	1	0	0	0	0	0	0	0	0	0	0	0	0	0	0	0	0
Myrmicinae	Attini	Pheidole	Pheidole_sp6	0	0	0	0	0	0	0	0	0	0	0	0	0	0	0	0	0	0	0	0	0	0	0	0	4	0	0	0	0	0	0	0	0
Myrmicinae	Attini	Pheidole	Pheidole_sp7	0	0	0	0	0	0	0	0	0	0	0	0	0	0	0	0	0	0	0	0	0	0	0	0	0	0	0	0	0	0	0	11	0
Myrmicinae	Crematogastrini	Crematogaster	Crematogaster_sp1	253	0	0	0	0	0	0	0	0	0	0	0	0	0	0	0	0	0	0	0	0	0	0	0	0	0	0	0	0	0	0	8	0
Myrmicinae	Crematogastrini	Crematogaster	Crematogaster_sp2	3	0	0	0	0	0	0	0	0	0	81	0	0	0	0	0	0	0	0	0	0	0	0	0	0	0	0	0	0	0	0	0	0
Myrmicinae	Crematogastrini	Crematogaster	Crematogaster_sp3	0	0	0	0	0	0	0	0	0	0	0	0	1	0	0	0	0	0	0	0	0	0	0	0	0	0	0	0	0	0	0	0	0
Myrmicinae	Crematogastrini	Crematogaster	Crematogaster_sp4	0	0	0	0	0	0	0	0	0	0	0	0	0	0	4	0	0	0	0	0	0	0	0	0	0	0	0	0	0	0	0	0	0
Myrmicinae	Crematogastrini	Crematogaster	Crematogaster_sp5	0	0	0	0	0	30	0	0	0	0	0	0	0	0	0	0	0	0	39	0	0	0	0	0	0	0	0	0	0	0	0	0	0
Myrmicinae	Crematogastrini	Crematogaster	Crematogaster_sp6	0	0	0	0	0	0	0	0	0	0	0	0	0	0	0	1	0	0	0	0	0	0	0	0	0	0	0	0	0	0	0	0	0
Myrmicinae	Crematogastrini	Cardiocondyla	Cardiocondyla_sp1	0	0	0	0	0	0	0	0	0	0	0	0	0	0	0	0	0	0	0	0	0	0	0	0	2	10	0	29	0	0	0	0	0
Myrmicinae	Solenopsidini	Monomorium	Monomorium_sp1	0	0	0	0	0	0	0	0	0	0	0	0	0	0	0	3	0	0	0	0	0	0	0	0	0	0	0	0	0	0	0	0	4
Myrmicinae	Solenopsidini	Monomorium	Monomorium_sp2	0	0	0	0	0	0	0	0	0	0	0	0	0	0	0	0	0	0	0	0	0	0	0	0	0	0	0	0	0	0	0	0	0
Myrmicinae	Unassigned_Myrmicinae	Unassigned_Myrmicinae	Unassigned_Myrmicinae	0	0	0	0	0	2	0	0	0	0	0	0	0	0	0	0	0	0	0	0	0	0	0	0	0	0	0	0	0	0	0	0	0
Ponerinae	Ponerini	Leptogenys	Leptogenys_sp1	0	0	0	0	0	0	0	0	0	0	0	0	0	0	0	0	0	0	0	0	0	0	0	0	0	0	1	0	0	0	0	0	0
Ponerinae	Ponerini	Brachyponera	Brachyponera_sp1	0	0	0	0	0	0	0	0	0	0	0	0	0	0	0	0	0	0	0	0	0	0	0	0	0	0	0	2	0	0	2	0	0
Unassigned_Formicidae	Unassigned_Formicidae	Unassigned_Formicidae	Unassigned_Formicidae_1	0	0	0	0	0	0	0	0	0	0	0	0	0	0	0	0	0	0	0	0	0	0	0	0	0	0	0	0	0	0	0	0	5
Unassigned_Formicidae	Unassigned_Formicidae	Unassigned_Formicidae	Unassigned_Formicidae_2	51	0	0	0	0	0	0	0	0	0	0	0	0	0	0	0	0	0	0	0	0	0	0	0	0	0	0	0	0	0	0	0	2
Unassigned_Formicidae	Unassigned_Formicidae	Unassigned_Formicidae	Unassigned_Formicidae_3	0	0	0	0	0	0	0	0	0	0	0	0	0	0	0	0	1	0	0	0	2	0	0	0	0	0	0	0	0	0	0	0	0
Unassigned_Formicidae	Unassigned_Formicidae	Unassigned_Formicidae	Unassigned_Formicidae_4	0	0	0	0	0	0	0	19	0	6	0	0	0	0	0	0	0	0	0	0	0	0	0	0	0	0	0	0	0	0	0	0	0
Unassigned_Formicidae	Unassigned_Formicidae	Unassigned_Formicidae	Unassigned_Formicidae_5	8	0	0	0	0	0	0	0	0	0	0	11	1	0	0	10	0	0	0	195	1	0	0	0	0	2	5	1	0	0	16	0	0
			Totals:	386	10	0	0	0	57	124	19	0	6	101	11	2	0	13	20	22	0	39	197	20	8	0	8	9	13	7	38	0	0	23	20	19
