# Supplementary material for: Investigation of an Elevational Gradient Reveals Strong Differences Between Bacterial and Eukaryotic Communities Coinhabiting Nepenthes Phytotelmata
Source: Microb Ecol. 2020 Apr 14;80(2):334–49. doi: 10.1007/s00248-020-01503-y (PMC7371667; doi:10.1007/s00248-020-01503-y)
Supplement: Supplementary file 5 — (XLSX 10 kb) [file 248_2020_1503_MOESM5_ESM.xlsx]

## Sheet: Sheet1
	MIN001	MIN002	MIN003	MIN004	MIN005	MIN006	MIN007	MIN008	MIN009	MIN010	MIN011	MIN012	MIN013	MIN014	MIN015	MIN016	MIN017	MIN018	MIN019	MIN020	MIN021	MIN022	MIN035	MIN023	MIN024	MIN025	MIN026	MIN027	MIN028	MIN029	MIN030	MIN033	MIN034
Blattodea	2	0	0	1	0	0	0	0	0	0	0	0	0	0	0	0	0	0	0	0	0	0	6	0	0	0	0	1	0	0	0	0	0
Coleoptera	1	0	1	1	0	0	1	1	0	0	1	0	0	0	0	2	0	0	0	0	0	1	0	0	1	0	3	4	1	0	0	0	0
Diptera	0	0	1	0	0	0	0	0	0	0	1	0	0	0	2	0	1	1	2	3	0	3	1	0	3	1	2	5	0	0	0	0	0
Hemiptera	0	0	1	0	0	0	1	0	0	0	2	0	0	0	0	0	0	1	0	0	1	1	1	0	0	1	1	1	0	0	0	0	0
Hymenoptera	1	0	2	0	0	1	2	0	0	0	1	0	1	0	1	2	1	0	0	1	0	1	1	0	1	1	0	6	1	0	0	1	2
Lepidoptera	1	0	0	0	0	0	0	0	0	0	0	0	0	0	0	0	0	0	0	1	0	0	1	0	0	0	0	0	0	0	0	0	0
Mantodea	0	0	0	0	0	0	0	0	0	0	0	0	0	0	0	0	0	0	0	0	0	0	1	0	0	0	0	0	0	0	0	0	0
Neuroptera	2	0	0	0	0	0	0	0	0	0	0	0	0	0	0	0	0	0	0	0	1	0	1	0	0	1	0	0	0	0	0	0	0
Orthoptera	0	0	0	0	0	1	0	0	0	0	0	0	0	0	0	0	0	0	0	0	0	0	0	0	0	0	0	0	0	0	0	0	0
Pscocoptera	0	0	1	0	0	0	0	0	0	0	0	0	0	0	0	0	0	0	0	0	0	0	0	0	0	0	0	0	0	0	0	0	0
Thysanoptera	0	0	0	0	0	0	0	1	0	0	0	0	0	0	0	0	0	0	0	0	0	0	0	0	0	0	0	0	0	0	0	0	0
Totals:	7	0	6	2	0	2	4	2	0	0	5	0	1	0	3	4	2	2	2	5	2	6	12	0	5	4	6	17	2	0	0	1	2
